# Supplementary material for: Cytochemical analysis of cerebrospinal fluid in tuberculous meningitis versus other etiologies
Source: PLoS One. 2025 Mar 28;20(3):e0318398. doi: 10.1371/journal.pone.0318398 (PMC11952249; doi:10.1371/journal.pone.0318398)
Supplement: S1 Dataset — (XLSX) [file pone.0318398.s001.xlsx]

## Sheet: Hoja1
ID	Sex	xpert	rpo	color	colo2	hematies	leucos	mono	gluco	prote	bk	gram1	gram2	tinta	cultivomyco	cultivo1	cultivogerm	film1	film2	final	RESULTADO DEFINITIVO (mt + germenes comunes y/o FA))	tbc	tb2	virus	cripto	cript2	bacteria	bacte2	nega	ZN10001	score1	score2	score3	score4	score5
1		0	0	incoloro	0	50	210	5	41	176.7	0	0	no se observan gérmenes	0	0		0	2	Herpes simplex virus 2 (HSV-2)	3	Herpes simplex virus 2 (HSV-2)	0	1	1	0	1	0	1	0	V	0	0	0	0	1
2		0	0	incoloro	0	12	55	90	46	130.8	0	0	no se observan gérmenes	0	0		0	2	Herpes simplex virus 2 (HSV-2)	3	Herpes simplex virus 2 (HSV-2)	0	1	1	0	1	0	1	0	V	0	0	0	0	0
3		0	0	incoloro	0	400	25	45	43	47	0	1	levaduras encapsuladas en gran cantida	1	0	Cryptococcus neoformans	1	1	Criptococcus	2	Cryptococcus neoformans	0	1	0	1	0	0	1	0	H	0	0	0	0	0
4		0	0	incoloro	0	300	43	80	5	126	0	1	levaduras encapsuladas regular cantida	1	0	Cryptococcus neoformans	1	1	Criptococcus	2	Cryptococcus neoformans	0	1	0	1	0	0	1	0	H	1	1	1	1	1
5		0	0	incoloro	0	250	33	80	2	82	0	0	no se observan gérmenes	1	0	Cryptococcus neoformans	1	1	Criptococcus	2	Cryptococcus neoformans	0	1	0	1	0	0	1	0	H	1	1	0	0	0
6	0	0	0	incoloro	0	5	24	95	35	84	0	1	levaduras en regular cantidad	1		Cryptococcus neoformans	1			2	Cryptococcus neoformans	0	1	0	1	0	0	1	0	H	1	1	0	0	0
7	1	0	0	transparente	0	1	2		15	94	0	1	levaduras con cápsulas en regular cant	1		Cryptococcus neoformans	1			2	Cryptococcus neoformans	0	1	0	1	0	0	1	0	H	0	0	0	0	0
8	0	0	0	incoloro	0	120	1		38	49	0	0	no se observan gérmenes	1		Cryptococcus neoformans	1			2	Cryptococcus neoformans	0	1	0	1	0	0	1	0	H	0	0	0	0	0
9	1	0	0	incoloro	0	2	98	95	52	84	0	1	levaduras con cápsula escasas	1		Cryptococcus neoformans	1			2	Cryptococcus neoformans	0	1	0	1	0	0	1	0	H	0	0	0	0	0
10	0	0	0	incoloro	0	85	1820	90	8	126	0	1	levaduras encápsuladas en regular cant	1		Cryptococcus neoformans	1			2	Cryptococcus neoformans	0	1	0	1	0	0	1	0	H	1	1	1	1	1
11	1	0	0	incoloro	0	0	3		33	55	0	1	levaduras encapsuladas regular cantida	1		Cryptococcus neoformans	1			2	Cryptococcus neoformans	0	1	0	1	0	0	1	0	H	0	0	0	0	0
12		0	0	rojizo	3	5664	81	90	38	125.3	0	1	levaduras encapsuladas regular cantida	1	0	Cryptococcus neoformans	1	1	Criptococcus	2	Cryptococcus neoformans	0	1	0	1	0	0	1	0	H	1	0	0	0	1
13		0	0	incoloro	0	2	2		16	43.5	0	0	no se observan gérmenes	1	0	Cryptococcus neoformans	1	1	Criptococcus	2	Cryptococcus neoformans	0	1	0	1	0	0	1	0	H	0	0	0	0	0
14		0	0	incoloro	0	759	8		76	31.8	0	1	levaduras encapsuladas regular cantida	1	0	Cryptococcus neoformans	1	1	Criptococcus	2	Cryptococcus neoformans	0	1	0	1	0	0	1	0	H	0	0	0	0	0
15		0	0	rojizo	2	15000	2		23	85.6	0	1	levaduras encapsuladas en regular cant	1	0	Cryptococcus neoformans	1	1	Criptococcus	2	Cryptococcus neoformans	0	1	0	1	0	0	1	0	H	0	0	0	0	0
16		0	0	incoloro	0	420	4		30	49	0	0	Se observan levaduras encapsuladas en	1	0	Cryptococcus neoformans	1	1	Criptococcus	2	Cryptococcus neoformans	0	1	0	1	0	0	1	0	H	0	0	0	0	0
17	1	0	0	incoloro	0	1	2		56	36.4	0	0	se observan levaduras encapsuladas reg	1		Cryptococcus neoformans	1			2	Cryptococcus neoformans	0	1	0	1	0	0	1	0	H	0	0	0	0	0
18		0	0	incoloro	0	50	2		44	26	0	0	no se observan gérmenes	1	0	Cryptococcus neoformans	1	1	Criptococcus	2	Cryptococcus neoformans	0	1	0	1	0	0	1	0	H	0	0	0	0	0
19		0	0	rojizo	2	6750	25	70	8	318	0	1	levaduras en regular cantidad	1	0	Cryptococcus neoformans	1	1	Criptococcus	2	Cryptococcus neoformans	0	1	0	1	0	0	1	0	H	1	1	1	1	1
20		0	0	incoloro	0	5	3		54	37	0	0	se observan levaduras encapsuladas esc	1	0	Cryptococcus neoformans	1	1	Criptococcus	2	Cryptococcus neoformans	0	1	0	1	0	0	1	0	H	0	0	0	0	0
21		0	0	incoloro	0	450	5238	6	14	322.6	0	0	no se observan gérmenes	0	0	Cryptococcus neoformans	1	1	Criptococcus	2	Cryptococcus neoformans	0	1	0	1	0	0	1	0	H	1	1	1	1	1
22		0	0	rojizo	2	2800	10		44	54	0	1	levaduras en regular cantidad	1	0	Cryptococcus neoformans	1	1	Criptococcus	2	Cryptococcus neoformans	0	1	0	1	0	0	1	0	H	0	0	0	0	0
23		0	0	incoloro	0	2	1		35	58	0	1	levaduras encapsuladas regular cantida	1	0	Cryptococcus neoformans	1	1	Criptococcus	2	Cryptococcus neoformans	0	1	0	1	0	0	1	0	H	0	0	0	0	0
24		0	0	incoloro	0	50	113	90	50	207	0	1	levaduras encapsuladas escasas	1	0	Cryptococcus neoformans	1	1	Criptococcus	2	Cryptococcus neoformans	0	1	0	1	0	0	1	0	H	0	0	0	0	0
25		0	0	incoloro	0	50	33	90	10	350	0	1	levaduras encapsuladas escasas	1	0		0	1	Criptococcus	2	Cryptococcus neoformans	0	1	0	1	0	0	1	0	H	1	1	1	1	1
26		0	0	amarillo	1	4000	11750	30	0	1160	0	1	cocos Gram positivos en pares regular	0	0	[Streptococcus pneumoniae]	2	3	Streptococcus pneumoniae	2	Cryptococcus neoformans	0	1	0	1	0	0	1	0	H	1	1	1	1	1
27	0	0	0	transparente	0	46550	4		65	34.2	0	0	no se observan gérmenes	0				1	Cryptococcus neoformans/gattii	2	Cryptococcus neoformans/gattii	0	1	0	1	0	0	1	0	H	0	0	0	0	0
28	0	0	0	rojizo	2	12250	3		65	39	0	0	no se observan gérmenes	0				1	Cryptococcus neoformans/gattii	2	Cryptococcus neoformans/gattii	0	1	0	1	0	0	1	0	H	0	0	0	0	0
29	1	0	0	amarillo pálido	1	22	40	10	19	88.5	0	0	no se observan gérmenes	0				1	Cryptococcus neoformans/gattii	2	Cryptococcus neoformans/gattii	0	1	0	1	0	0	1	0	H	1	1	0	0	0
30		0	0	incoloro	0	800	0		66	264	0	0	no se observan gérmenes	0	0		0	2	Cytomegalovirus (CMV)	3	Cytomegalovirus (CMV)	0	1	1	0	1	0	1	0	V	0	0	0	0	0
31	1	0	0	incoloro	0	1	2		66	34	0	0	no se observan gérmenes	0				2	Enterovirus	3	Enterovirus	0	1	1	0	1	0	1	0	V	0	0	0	0	0
32		0	0	incoloro	0	15	12	60	60	45	0	0	no se observan gérmenes	0				2	Enterovirus	3	Enterovirus	0	1	1	0	1	0	1	0	V	0	0	0	0	0
33		0	0	amarillo	1	450	865	10	16	428.9	0	0	no se observan gérmenes	0	0	[Escherichia coli]	2			4	Escherichia coli	0	1	0	0	1	1	0	0	B	1	1	1	1	1
34		0	0	incoloro	0	0	0		63	129	0	0	no se observan gérmenes	0	0		0	2	Herpes simplex virus 1 (HSV-1)	3	Herpes simplex virus 1 (HSV-1)	0	1	1	0	1	0	1	0	V	0	0	0	0	0
35		0	0	transparete	0	2	2		64	19.5	0	0	no se observan gérmenes	0				2	Herpes simplex virus 2	3	Herpes simplex virus 2	0	1	1	0	1	0	1	0	V	0	0	0	0	0
36	1	0	0	incoloro	0	50	275	92	68	127.5	0	0	no se observan gérmenes	0				2	Human herpesvirus 6	3	Human herpesvirus 6	0	1	1	0	1	0	1	0	V	0	0	0	0	0
37		0	0	incoloro	0	40	473	80	96	92	0	0	no se observan gérmenes	0	0	[Listeria monocytogenes]	3	3	Listeria monocytogenes	4	Listeria monocitogenes	0	1	0	0	1	1	0	0	B	0	0	0	0	0
38	1	0	0	amarillo	1	1000	128	40	8	262	0	0	no se observan gérmenes	0		[Listeria monocytogenes]	3			4	Listeria monocitogenes	0	1	0	0	1	1	0	0	B	1	1	1	1	1
39		0	0	xantocrómico	1	750	10	95	331	2491	0	0	no se observan gérmenes	0	0	[Listeria monocytogenes]	3	3	Listeria monocytogenes	4	Listeria monocitogenes	0	1	0	0	1	1	0	0	B	0	0	0	0	0
40		0	0	rojizo	2	6500	350	70	84	617.3	0	0	no se observan gérmenes	0	0	[Listeria monocytogenes]	3	3	Listeria monocytogenes	4	Listeria monocitogenes	0	1	0	0	1	1	0	0	B	0	0	0	0	0
41		0	0	incoloro	0	2	270	98	59	331	0	0	no se observan gérmenes	0	0	[Listeria monocytogenes]	3	3	Listeria monocytogenes	4	Listeria monocitogenes	0	1	0	0	1	1	0	0	B	0	0	0	0	0
42		0	0	incoloro	0	1	1		35	33	0	0	no se observan gérmenes	0				3	Listeria monocytogenes	4	Listeria monocytogenes	0	1	0	0	1	1	0	0	B	0	0	0	0	0
43	0	0	0	transparente	0	3	2		57	46.2	0	0	no se observan gérmenes	0				3	Listeria monocytogenes	4	Listeria monocytogenes	0	1	0	0	1	1	0	0	B	0	0	0	0	0
44		1	0	incoloro	0	50	40	80	44	99	0	0	no se observan gérmenes	0	1		0	0	Mycobacterium tuberculosis	1	Mycobacterium tuberculosis	1	0	0	0	1	0	1	0	M	0	0	0	0	1
45		0	0	incoloro	0	0	87	90	26	102.2	0	0	no se observan gérmenes	0	1		0			1	Mycobacterium tuberculosis	1	0	0	0	1	0	1	0	M	1	1	0	0	1
46		1	0	incoloro	0	250	170	53	10	276	0	0	no se observan gérmenes	0	1		0	0	Mycobacterium tuberculosis	1	Mycobacterium tuberculosis	1	0	0	0	1	0	1	0	M	1	1	1	1	1
47		1	0	transparente	0	45	7		16	578.5	0	0	no se observan gérmenes	0	0		0	0	Mycobacterium tuberculosis	1	Mycobacterium tuberculosis	1	0	0	0	1	0	1	0	M	1	1	1	1	1
48		1	0	incoloro	0	80	4		37	115	0	0	no se observan gérmenes	0	1		0	0	Mycobacterium tuberculosis	1	Mycobacterium tuberculosis	1	0	0	0	1	0	1	0	M	0	0	0	1	0
49	0	1	0	incoloro	0	150	83	15	32	163.3	0	0	no se observan gérmenes	0			0			1	Mycobacterium tuberculosis	1	0	0	0	1	0	1	0	M	1	1	1	1	1
50		1	0	incoloro	0	50	10	95	35	169.8	0	0	no se observan gérmenes	0	0		0	0	Mycobacterium tuberculosis	1	Mycobacterium tuberculosis	1	0	0	0	1	0	1	0	M	1	1	1	1	1
51		1	0	incoloro	0	50	40	70	18	218.7	0	0	no se observan gérmenes	0	0		0	0	Mycobacterium tuberculosis	1	Mycobacterium tuberculosis	1	0	0	0	1	0	1	0	M	1	1	1	1	1
52		1	0	incoloro	0	50	85	90	35	279	0	0	no se observan gérmenes	0	1		0	0	Mycobacterium tuberculosis	1	Mycobacterium tuberculosis	1	0	0	0	1	0	1	0	M	1	1	1	1	1
53	1	1	0	amarillo pálido	1	12	286	52	29	218	1	0	no se observan gérmenes	0	1		0			1	Mycobacterium tuberculosis	1	0	0	0	1	0	1	0	M	1	1	1	1	1
54		1	0	rojizo	2	2000	163	70	31	228	0	0	no se observan gérmenes	0	1		0	0	Mycobacterium tuberculosis	1	Mycobacterium tuberculosis	1	0	0	0	1	0	1	0	M	1	1	1	1	1
55		1	0	incoloro	0	100	40	70	59	132	0	0	no se observan gérmenes	0	1		0	0	Mycobacterium tuberculosis	1	Mycobacterium tuberculosis	1	0	0	0	1	0	1	0	M	0	0	0	0	0
56		1	0	rojizo	2	8050	85	70	15	310	0	0	no se observan gérmenes	0	1		0	0	Mycobacterium tuberculosis	1	Mycobacterium tuberculosis	1	0	0	0	1	0	1	0	M	1	1	1	1	1
57		1	0	incoloro	0	1008	18	85	4	364.2	0	0	no se observan gérmenes	0	1		0	0	Mycobacterium tuberculosis	1	Mycobacterium tuberculosis	1	0	0	0	1	0	1	0	M	1	1	1	1	1
58		1	0	lig.amarillo	1	60	306	10	8	551.6	1	0	no se observan gérmenes	0	1		0	0	Mycobacterium tuberculosis	1	Mycobacterium tuberculosis	1	0	0	0	1	0	1	0	M	1	1	1	1	1
59		1	0	amarillo amarillo	1	50	340	60	22	187	0	0	no se observan gérmenes	0			0			1	Mycobacterium tuberculosis	1	0	0	0	1	0	1	0	M	1	1	1	1	1
60	0	1	0	incoloro	0	80	22	40	43	76	0	0	no se observan gérmenes	0			0			1	Mycobacterium tuberculosis	1	0	0	0	1	0	1	0	M	0	0	0	0	0
61	1	1	0	amarillo pálido	1	7	24	60	9	220	0	0	no se observan gérmenes	0			0			1	Mycobacterium tuberculosis	1	0	0	0	1	0	1	0	M	1	1	1	1	1
62	0	1	0	incoloro	0	100	200	95	79	118	0	0	no se observan gérmenes	0			0			1	Mycobacterium tuberculosis	1	0	0	0	1	0	1	0	M	0	0	0	0	0
63	0	1	0	incoloro	0	50	125	90	58	332	0	0	no se observan gérmenes	0		[Staphylococcus haemolyticus]	2			1	Mycobacterium tuberculosis	1	0	0	0	1	0	1	0	M	0	0	0	0	0
64	1	1	0	amarillo	1	12	46	40	3	284	1	0	no se observan gérmenes	0			0			1	Mycobacterium tuberculosis	1	0	0	0	1	0	1	0	M	1	1	1	1	1
65		1	0	incoloro	0	1300	188	80	44	130	0	0	no se observan gérmenes	0	0		0	0	Mycobacterium tuberculosis	1	Mycobacterium tuberculosis	1	0	0	0	1	0	1	0	M	0	0	0	0	1
66	1	1	0	incoloro	0	35	96	70	4	136	0	0	no se observan gérmenes	0	0		0			1	Mycobacterium tuberculosis	1	0	0	0	1	0	1	0	M	1	1	1	1	1
67	0	1	0	incoloro	0	200	170	40	3	128.2	0	0	no se observan gérmenes	0			0			1	Mycobacterium tuberculosis	1	0	0	0	1	0	1	0	M	1	1	1	1	1
68	1	1	0	incoloro	0	158	316	30	30	234.6	0	0	no se observan gérmenes	0			0			1	Mycobacterium tuberculosis	1	0	0	0	1	0	1	0	M	1	1	1	1	1
69	1	1	0	rojizo claro	2	90	27	80	12	193.9	0	0	no se observan gérmenes	0			0			1	Mycobacterium tuberculosis	1	0	0	0	1	0	1	0	M	1	1	1	1	1
70	1	1	1	incoloro	0	32	1315	60	2	197	0	0	no se observan gérmenes	0			0			1	Mycobacterium tuberculosis	1	0	0	0	1	0	1	0	M	1	1	1	1	1
71	0	0	0	incoloro	0	0	0		81	17	0	0	no se observan gérmenes	0			0			0	NEGATIVO	0	1	0	0	1	0	1	1	N	0	0	0	0	0
72		0	0	incoloro	0	250	142	80	48	96	0	0	no se observan gérmenes	0	0		0			0	NEGATIVO	0	1	0	0	1	0	1	1	N	0	0	0	0	0
73		0	0	incoloro	0	0	2		42	144	0	0	no se observan gérmenes	0	0		0			0	NEGATIVO	0	1	0	0	1	0	1	1	N	0	0	0	0	0
74		0	0	incoloro	0	1	2		80	37	0	0	no se observan gérmenes	0	0		0			0	NEGATIVO	0	1	0	0	1	0	1	1	N	0	0	0	0	0
75		0	0	incoloro	0	1	2		54	34	0	0	no se observan gérmenes	0	0		0			0	NEGATIVO	0	1	0	0	1	0	1	1	N	0	0	0	0	0
76		0	0	incoloro	0	1	1		50	57	0	0	no se observan gérmenes	0	0		0			0	NEGATIVO	0	1	0	0	1	0	1	1	N	0	0	0	0	0
77		0	0	incoloro	0	1	2		32	153	0	0	no se observan gérmenes	0	0		0			0	NEGATIVO	0	1	0	0	1	0	1	1	N	0	0	0	0	0
78		0	0	incoloro	0	50	20	80	84	25	0	0	no se observan gérmenes	0	0		0			0	NEGATIVO	0	1	0	0	1	0	1	1	N	0	0	0	0	0
79		0	0	incoloro	0	2	0		50	193	0	0	no se observan gérmenes	0	0		0			0	NEGATIVO	0	1	0	0	1	0	1	1	N	0	0	0	0	0
80	1	0	0	incoloro	0	0	18	90	44	99.2	0	0	no se observan germenes	0	0		0			0	NEGATIVO	0	1	0	0	1	0	1	1	N	0	0	0	0	1
81	1	0	0	incoloro	0	1	1		60	16.4	0	0	no se observan gérmenes	0	0		0			0	NEGATIVO	0	1	0	0	1	0	1	1	N	0	0	0	0	0
82	1	0	0	incoloro	0	1000	345	60	71	262	0	0	no se observan gérmenes	0			0			0	NEGATIVO	0	1	0	0	1	0	1	1	N	0	0	0	0	0
83		0	0	incoloro	0	1	0		25	70	0	0	no se observan gérmenes	0	0		0			0	NEGATIVO	0	1	0	0	1	0	1	1	N	0	0	0	0	0
84	0	0	0	incoloro	0	10	2		55	49	0	0	no se observan gérmenes	0	0		0			0	NEGATIVO	0	1	0	0	1	0	1	1	N	0	0	0	0	0
85		0	0	incoloro	0	200	4		50	53	0	0	no se observan gérmenes	0	0		0			0	NEGATIVO	0	1	0	0	1	0	1	1	N	0	0	0	0	0
86		0	0	incoloro	0	0	2		129	34	0	0	no se observan gérmenes	0	0		0			0	NEGATIVO	0	1	0	0	1	0	1	1	N	0	0	0	0	0
87		0	0	incoloro	0	50	20	90	74	36	0	0	no se observan gérmenes	0	0		0			0	NEGATIVO	0	1	0	0	1	0	1	1	N	0	0	0	0	0
88		0	0	incoloro	0	2	1		135	20	0	0	no se observan gérmenes	0	0		0			0	NEGATIVO	0	1	0	0	1	0	1	1	N	0	0	0	0	0
89		0	0	incoloro	0	2	1		54	29	0	0	no se observan gérmenes	0	0		0			0	NEGATIVO	0	1	0	0	1	0	1	1	N	0	0	0	0	0
90		0	0	incoloro	0	50	28	80	61	63	0	0	no se observan gérmenes	0	0		0			0	NEGATIVO	0	1	0	0	1	0	1	1	N	0	0	0	0	0
91		0	0	incoloro	0	90	0		56	24	0	0	no se observan gérmenes	0	0		0			0	NEGATIVO	0	1	0	0	1	0	1	1	N	0	0	0	0	0
92		0	0	incoloro	0	150	13	90	53	36	0	0	no se observan gérmenes	0	0		0			0	NEGATIVO	0	1	0	0	1	0	1	1	N	0	0	0	0	0
93		0	0	incoloro	0	50	75	80	69	88	0	0	no se observan gérmenes	0	0		0			0	NEGATIVO	0	1	0	0	1	0	1	1	N	0	0	0	0	0
94	1	0	0	incoloro	0	1	2		58	38.5	0	0	no se observan gérmenes	0			0			0	NEGATIVO	0	1	0	0	1	0	1	1	N	0	0	0	0	0
95	0	0	0	incoloro	0	150	120	80	24	304	0	1	bacilos Gram positivos muy escasos	0	0		0			0	NEGATIVO	0	1	0	0	1	0	1	1	N	1	1	1	1	1
96		0	0	incoloro	0	0	0		130	90.9	0	0	no se observan gérmenes	0	0		0			0	NEGATIVO	0	1	0	0	1	0	1	1	N	0	0	0	0	0
97		0	0	amarillo pálido	1	300	1015	10	7	196.1	0	0	no se observan gérmenes	0	0		0			0	NEGATIVO	0	1	0	0	1	0	1	1	N	1	1	1	1	1
98		0	0	incoloro	0	2	1		71	25	0	0	no se observan gérmenes	0	0		0			0	NEGATIVO	0	1	0	0	1	0	1	1	N	0	0	0	0	0
99		0	0	incoloro	0	2	3		71	45.8	0	0	no se observan gérmenes	0	0		0			0	NEGATIVO	0	1	0	0	1	0	1	1	N	0	0	0	0	0
100		0	0	incoloro	0	25	9		59	79	0	0	no se observan gérmenes	0			0			0	NEGATIVO	0	1	0	0	1	0	1	1	N	0	0	0	0	0
101	0	0	0	incoloro	0	76	49	55	11	311	0	0	no se observan gérmenes	0			0			0	NEGATIVO	0	1	0	0	1	0	1	1	N	1	1	1	1	1
102	1	0	0	incoloro	0	37	1		67	295	0	0	no se observan gérmenes	0			0			0	NEGATIVO	0	1	0	0	1	0	1	1	N	0	0	0	0	0
103	1	0	0	sanguinolento	2	35360	3		75	106	0	0	no se observan gérmenes	0			0			0	NEGATIVO	0	1	0	0	1	0	1	1	N	0	0	0	0	0
104	0	0	0	amarillo	1	960	218	85	31	62.4	0	1	levaduras en regular cantidad	1			0			0	NEGATIVO	0	1	0	0	1	0	1	1	N	1	1	0	0	0
105	0	0	0	incoloro	0	2	2		51	75	0	0	no se observan gérmenes	0			0			0	NEGATIVO	0	1	0	0	1	0	1	1	N	0	0	0	0	0
106		0	0	transparente	0	2	2		72	49.5	0	0	no se observan gérmenes	0			0			0	NEGATIVO	0	1	0	0	1	0	1	1	N	0	0	0	0	0
107	0	0	0	incoloro	0	13	1		50	30	0	0	no se observan gérmenes	0			0			0	NEGATIVO	0	1	0	0	1	0	1	1	N	0	0	0	0	0
108	1	0	0	incoloro	0	393	1		46	35	0	0	no se observan gérmenes	0			0			0	NEGATIVO	0	1	0	0	1	0	1	1	N	0	0	0	0	0
109	1	0	0	incoloro	0	5	2		42	142	0	0	no se observan gérmenes	0			0			0	NEGATIVO	0	1	0	0	1	0	1	1	N	0	0	0	0	0
110	1	0	0	incoloro	0	275	3		67	34	0	0	no se observan gérmenes	0			0			0	NEGATIVO	0	1	0	0	1	0	1	1	N	0	0	0	0	0
111		0	0	lig.amarillo	1	2	0		104	360	0	0	no se observan gérmenes	0			0			0	NEGATIVO	0	1	0	0	1	0	1	1	N	0	0	0	0	0
112	0	0	0	lig.amarillo	1	1	0		65	329	0	0	no se observan gérmenes	0			0			0	NEGATIVO	0	1	0	0	1	0	1	1	N	0	0	0	0	0
113	0	0	0	incoloro	0	5	0		57	40	0	0	no se observan gérmenes	0			0			0	NEGATIVO	0	1	0	0	1	0	1	1	N	0	0	0	0	0
114	1	0	0	sanguinolento	2	3460	8		63	39	0	0	no se observan gérmenes	0			0			0	NEGATIVO	0	1	0	0	1	0	1	1	N	0	0	0	0	0
115	1	0	0	incoloro	0	578	8120	5	57	293	0	0	no se observan gérmenes	0			0			0	NEGATIVO	0	1	0	0	1	0	1	1	N	0	0	0	0	0
116	1	0	0	incoloro	0	52	74	80	41	56	0	0	no se observan gérmenes	0			0			0	NEGATIVO	0	1	0	0	1	0	1	1	N	0	0	0	0	0
117	0	0	0	incoloro	0	0	3		53	21	0	0	no se observan gérmenes	0	0		0			0	NEGATIVO	0	1	0	0	1	0	1	1	N	0	0	0	0	0
118	0	0	0	incoloro	0	0	0		51	16	0	0	no se observan gérmenes	0			0			0	NEGATIVO	0	1	0	0	1	0	1	1	N	0	0	0	0	0
119		0	0	sanguinolento	2	3465	123	70	53	161.7	0	0	no se observan gérmenes	0	0		0			0	NEGATIVO	0	1	0	0	1	0	1	1	N	0	0	0	0	0
120	1	0	0	incoloro	0	2	0		57	43	0	0	no se observan gérmenes	0			0			0	NEGATIVO	0	1	0	0	1	0	1	1	N	0	0	0	0	0
121	0	0	0	incoloro	0	24	0		67	37	0	0	no se observan gérmenes	0			0			0	NEGATIVO	0	1	0	0	1	0	1	1	N	0	0	0	0	0
122	0	0	0	amarillo	1	3050	2		126	100	0	0	no se observan gérmenes	0			0			0	NEGATIVO	0	1	0	0	1	0	1	1	N	0	0	0	0	0
123	0	0	0	incoloro	0	5	2		82	250.6	0	0	no se observan gérmenes	0	0		0			0	NEGATIVO	0	1	0	0	1	0	1	1	N	0	0	0	0	0
124	1	0	0	incoloro	0	670	52	80	44	74	0	0	no se observan gérmenes	0			0			0	NEGATIVO	0	1	0	0	1	0	1	1	N	0	0	0	0	0
125		0	0	transparente	0	2	1		51	63	0	0	no se observan gérmenes	0			0			0	NEGATIVO	0	1	0	0	1	0	1	1	N	0	0	0	0	0
126	1	0	0	incoloro	0	70	5		82	16	0	0	no se observan gérmenes	0			0			0	NEGATIVO	0	1	0	0	1	0	1	1	N	0	0	0	0	0
127	0	0	0	incoloro	0	2	24	90	29	77	0	0	no se observan gérmenes	0			0			0	NEGATIVO	0	1	0	0	1	0	1	1	N	1	1	0	0	0
128	1	0	0	incoloro	0	7	2		61	9	0	0	no se observan gérmenes	0			0			0	NEGATIVO	0	1	0	0	1	0	1	1	N	0	0	0	0	0
129	1	0	0	xantocrómico	1	2	25	75	39	153	0	0	no se observan gérmenes	0			0			0	NEGATIVO	0	1	0	0	1	0	1	1	N	0	0	0	0	1
130		0	0	incoloro	0	1	1		61	27	0	0	no se observan gérmenes	0			0			0	NEGATIVO	0	1	0	0	1	0	1	1	N	0	0	0	0	0
131		0	0	incoloro	0	0	1		64	22	0	0	no se observan gérmenes	0			0			0	NEGATIVO	0	1	0	0	1	0	1	1	N	0	0	0	0	0
132		0	0	incoloro	0	0	1		150	122	0	0	no se observan gérmenes	0			0			0	NEGATIVO	0	1	0	0	1	0	1	1	N	0	0	0	0	0
133	0	0	0	incoloro	0	2	11	70	72	60	0	0	no se observan gérmenes	0			0			0	NEGATIVO	0	1	0	0	1	0	1	1	N	0	0	0	0	0
134	1	0	0	incoloro	0	6	2		91	171	0	0	no se observan gérmenes	0			0			0	NEGATIVO	0	1	0	0	1	0	1	1	N	0	0	0	0	0
135	0	0	0	incoloro	0	10	2		52	20	0	0	no se observan gérmenes	0			0			0	NEGATIVO	0	1	0	0	1	0	1	1	N	0	0	0	0	0
136	0	0	0	incoloro	0	2	45	88	47	101	0	0	no se observan gérmenes	0			0			0	NEGATIVO	0	1	0	0	1	0	1	1	N	0	0	0	0	0
137	1	0	0	transparente	0	5	33	90	59	94	0	0	no se observan gérmenes	0			0			0	NEGATIVO	0	1	0	0	1	0	1	1	N	0	0	0	0	0
138		0	0	incoloro	0	4	850	80	26	242	0	0	no se observan gérmenes	0			0			0	NEGATIVO	0	1	0	0	1	0	1	1	N	1	1	1	1	1
139	1	0	0	incoloro	0	3	2		71	44	0	0	no se observan gérmenes	0			0			0	NEGATIVO	0	1	0	0	1	0	1	1	N	0	0	0	0	0
140	1	0	0	incoloro	0	98	159	70	66	55	0	0	no se observan gérmenes	0			0			0	NEGATIVO	0	1	0	0	1	0	1	1	N	0	0	0	0	0
141	0	0	0	lig.amarillo	1	50	3		52	198	0	0	no se observan gérmenes	0			0			0	NEGATIVO	0	1	0	0	1	0	1	1	N	0	0	0	0	0
142	1	0	0	incoloro	0	2	6		67	17	0	0	no se observan gérmenes	0			0			0	NEGATIVO	0	1	0	0	1	0	1	1	N	0	0	0	0	0
143	1	0	0	incoloro	0	12	10	80	22	209	0	0	no se observan gérmenes	0			0			0	NEGATIVO	0	1	0	0	1	0	1	1	N	1	1	1	1	1
144		0	0	transparente	0	0	0		58	15	0	0	no se observan gérmenes	0	0		0			0	NEGATIVO	0	1	0	0	1	0	1	1	N	0	0	0	0	0
145	0	0	0	incoloro	0	1	6		38	42	0	0	no se observan gérmenes	0			0			0	NEGATIVO	0	1	0	0	1	0	1	1	N	1	0	0	0	0
146	1	0	0	incoloro	0	243	639	5	10	327	0	0	no se observan gérmenes				0			0	NEGATIVO	0	1	0	0	1	0	1	1	N	1	1	1	1	1
147	1	0	0	incoloro	0	0	124	95	53	36	0	0	no se observan gérmenes	0	0		0			0	NEGATIVO	0	1	0	0	1	0	1	1	N	0	0	0	0	0
148	0	0	0	incoloro	0	0	5		53	83	0	0	no se observan gérmenes	0			0			0	NEGATIVO	0	1	0	0	1	0	1	1	N	0	0	0	0	0
149	0	0	0	incoloro	0	1	0		62	12	0	0	no se observan gérmenes				0			0	NEGATIVO	0	1	0	0	1	0	1	1	N	0	0	0	0	0
150	1	0	0	transparente	0	0	0		62	46	0	0	no se observan gérmenes	0	0		0			0	NEGATIVO	0	1	0	0	1	0	1	1	N	0	0	0	0	0
151	1	0	0	amarillo	1	595	112	90	32	41	0	0	no se observan gérmenes				0			0	NEGATIVO	0	1	0	0	1	0	1	1	N	0	0	0	0	0
152	1	0	0	amarillo pálido	1	5	305	80	37	227	0	0	no se observan gérmenes	0			0			0	NEGATIVO	0	1	0	0	1	0	1	1	N	1	1	0	1	1
153	1	0	0	incoloro	0	350	90	95	35	79	0	0	no se observan gérmenes	0			0			0	NEGATIVO	0	1	0	0	1	0	1	1	N	1	1	0	0	0
154		0	0	incoloro	0	1	0		56	13	0	0	no se observan gérmenes	0	0		0			0	NEGATIVO	0	1	0	0	1	0	1	1	N	0	0	0	0	0
155	1	0	0	incoloro	0	6	62	98	71	55	0	0	no se observan gérmenes	0			0			0	NEGATIVO	0	1	0	0	1	0	1	1	N	0	0	0	0	0
156	0	0	0	incoloro	0	1	2		62	17	0	0	no se observan gérmenes	0			0			0	NEGATIVO	0	1	0	0	1	0	1	1	N	0	0	0	0	0
157		0	0	incoloro	0	2	1		64	8	0	0	no se observan gérmenes	0			0			0	NEGATIVO	0	1	0	0	1	0	1	1	N	0	0	0	0	0
158	0	0	0	incoloro	0	1	1		72	20	0	0	no se observan gérmenes	0			0			0	NEGATIVO	0	1	0	0	1	0	1	1	N	0	0	0	0	0
159	0	0	0	incoloro	0	7	88	95	47	90	0	0	no se observan gérmenes	0			0			0	NEGATIVO	0	1	0	0	1	0	1	1	N	0	0	0	0	0
160	0	0	0	incoloro	0	20	60	90	45	50	0	0	no se observan gérmenes	0			0			0	NEGATIVO	0	1	0	0	1	0	1	1	N	0	0	0	0	0
161	1	0	0	amarillo pálido	1	102	3		61	108	0	0	no se observan gérmenes	0			0			0	NEGATIVO	0	1	0	0	1	0	1	1	N	0	0	0	0	0
162	1	0	0	incoloro	0	2	1		62	15	0	0	no se observan gérmenes	0			0			0	NEGATIVO	0	1	0	0	1	0	1	1	N	0	0	0	0	0
163	1	0	0	transparente	0	4	2		51	62	0	0	no se observan gérmenes	0	0		0			0	NEGATIVO	0	1	0	0	1	0	1	1	N	0	0	0	0	0
164	1	0	0	incoloro	0	5	2		58	23	0	0	no se observan gérmenes	0			0			0	NEGATIVO	0	1	0	0	1	0	1	1	N	0	0	0	0	0
165		0	0	amarillo pálido	1	4	92	90	20	146	0	0	no se observan gérmenes	0	0		0			0	NEGATIVO	0	1	0	0	1	0	1	1	N	1	1	1	1	1
166	0	0	0	incoloro	0	2	0	0	60	23	0	0	no se observan gérmenes	0			0			0	NEGATIVO	0	1	0	0	1	0	1	1	N	0	0	0	0	0
167	1	0	0	amarillo pálido	1	432	4		76	27	0	0	no se observan gérmenes	0	0		0			0	NEGATIVO	0	1	0	0	1	0	1	1	N	0	0	0	0	0
168	1	0	0	incoloro	0	60	1	0	62	24	0	0	no se observan germenes	0			0			0	NEGATIVO	0	1	0	0	1	0	1	1	N	0	0	0	0	0
169	0	0	0	sanguinolento	2	13000	280	60	62	119	0	0	no se observan gérmenes	0	0		0			0	NEGATIVO	0	1	0	0	1	0	1	1	N	0	0	0	0	0
170	0	0	0	incoloro	0	4	50	96	57	59	0	0	no se observan gérmenes	0			0			0	NEGATIVO	0	1	0	0	1	0	1	1	N	0	0	0	0	0
171	1	0	0	incoloro	0	1	6		44	79	0	0	no se observan gérmenes	0			0			0	NEGATIVO	0	1	0	0	1	0	1	1	N	0	0	0	0	0
172	0	0	0	incoloro	0	270	0		52	16	0	0	no se observan gérmenes	0			0			0	NEGATIVO	0	1	0	0	1	0	1	1	N	0	0	0	0	0
173	0	0	0	amarillo pálido	1	118	5		60	30	0	0	no se observan gérmenes	0	0		0			0	NEGATIVO	0	1	0	0	1	0	1	1	N	0	0	0	0	0
174	1	0	0	amarillo	1	5	125	71	11	1196	0	0	no se observan gérmenes	0			0			0	NEGATIVO	0	1	0	0	1	0	1	1	N	1	1	1	1	1
175	1	0	0	rosaceo	2	10800	3		50	23	0	0	no se observan gérmenes	0			0			0	NEGATIVO	0	1	0	0	1	0	1	1	N	0	0	0	0	0
176	1	0	0	ligeramente rojizo	2	1650	425	97	50	65	0	0	no se observan gérmenes	0			0			0	NEGATIVO	0	1	0	0	1	0	1	1	N	0	0	0	0	0
177	1	0	0	transparente	0	0	0		78	31	0	0	no se observan gérmenes	0	0		0			0	NEGATIVO	0	1	0	0	1	0	1	1	N	0	0	0	0	0
178	1	0	0	incoloro	0	2	0		110	33	0	0	no se observan gérmenes	0	0		0			0	NEGATIVO	0	1	0	0	1	0	1	1	N	0	0	0	0	0
179	0	0	0	ligeramente rojizo	2	3500	5		67	33	0	0	no se observan gérmenes	0			0			0	NEGATIVO	0	1	0	0	1	0	1	1	N	0	0	0	0	0
180	1	0	0	rojo	2	15000	8		51	50	0	0	no se observan gérmenes	0			0			0	NEGATIVO	0	1	0	0	1	0	1	1	N	0	0	0	0	0
181	1	0	0	transparente	0	2	6		59	22	0	0	no se observan gérmenes	0	0		0			0	NEGATIVO	0	1	0	0	1	0	1	1	N	0	0	0	0	0
182	1	0	0	incoloro	0	400	1		90	32	0	0	no se observan gérmenes	0			0			0	NEGATIVO	0	1	0	0	1	0	1	1	N	0	0	0	0	0
183	0	0	0	incoloro	0	0	1		71	22	0	0	no se observan gérmenes	0			0			0	NEGATIVO	0	1	0	0	1	0	1	1	N	0	0	0	0	0
184	1	0	0	transparente	0	0	0	0	60	25	0	0	no se observan gérmenes		0		0			0	NEGATIVO	0	1	0	0	1	0	1	1	N	0	0	0	0	0
185	0	0	0	transparente	0	40	0	0	45	23	0	0	no se observan gérmenes		0		0			0	NEGATIVO	0	1	0	0	1	0	1	1	N	0	0	0	0	0
186	0	0	0	incoloro	0	50	5		78	43	0	0	no se observan gérmenes	0			0			0	NEGATIVO	0	1	0	0	1	0	1	1	N	0	0	0	0	0
187	1	0	0	incoloro	0	5	48	90	57	63	0	0	no se observan gérmenes	0			0			0	NEGATIVO	0	1	0	0	1	0	1	1	N	0	0	0	0	0
188	0	0	0	rojizo	2	1530	2		49	20	0	0	no se observan gérmenes	0			0			0	NEGATIVO	0	1	0	0	1	0	1	1	N	0	0	0	0	0
189		0	0	incoloro	0	20	90	30	73	34	0	0	no se observan gérmenes	0	0		0			0	NEGATIVO	0	1	0	0	1	0	1	1	N	0	0	0	0	0
190		0	0	incoloro	0	189	54	80	66	24	0	0	no se observan gérmenes	0	0		0			0	NEGATIVO	0	1	0	0	1	0	1	1	N	0	0	0	0	0
191	0	0	0	incoloro	0	1	2		51	16	0	0	no se observan gérmenes	0	0		0			0	NEGATIVO	0	1	0	0	1	0	1	1	N	0	0	0	0	0
192	1	0	0	transparente	0	6	4		51	78	0	0	no se observan gérmenes	0	0		0			0	NEGATIVO	0	1	0	0	1	0	1	1	N	0	0	0	0	0
193	1	0	0	incoloro	0	0	1		62	47	0	0	no se observan gérmenes	0			0			0	NEGATIVO	0	1	0	0	1	0	1	1	N	0	0	0	0	0
194	0	0	0	rojizo	2	3800	2		103	44	0	0	no se observan gérmenes	0			0			0	NEGATIVO	0	1	0	0	1	0	1	1	N	0	0	0	0	0
195	0	0	0	transparente	0	2	18	90	14	73	0	0	no se observan gérmenes	0			0			0	NEGATIVO	0	1	0	0	1	0	1	1	N	1	1	0	0	0
196		0	0	incoloro	0	2	1		59	24	0	0	no se observan gérmenes	0	0		0			0	NEGATIVO	0	1	0	0	1	0	1	1	N	0	0	0	0	0
197	0	0	0	incoloro	0	6	2		46	22	0	0	no se observan gérmenes	0	0		0			0	NEGATIVO	0	1	0	0	1	0	1	1	N	0	0	0	0	0
198	1	0	0	incoloro	0	1	0		85	13	0	0	no se observan germenes	0	0		0			0	NEGATIVO	0	1	0	0	1	0	1	1	N	0	0	0	0	0
199	1	0	0	incoloro	0	100	5		36	80	0	0	no se observan gérmenes	0			0			0	NEGATIVO	0	1	0	0	1	0	1	1	N	0	0	0	0	0
200	0	0	0	amarillo	1	3	22	35	49	42	0	0	no se observan gérmenes	0			0			0	NEGATIVO	0	1	0	0	1	0	1	1	N	0	0	0	0	0
201	1	0	0	incoloro	0	50	5		63	34	0	0	no se observan gérmenes	0			0			0	NEGATIVO	0	1	0	0	1	0	1	1	N	0	0	0	0	0
202	1	0	0	incoloro	0	1	2		75	26	0	0	no se observan gérmenes	0			0			0	NEGATIVO	0	1	0	0	1	0	1	1	N	0	0	0	0	0
203	0	0	0	incoloro	0	2	3		60	23	0	0	no se observan gérmenes	0	0		0			0	NEGATIVO	0	1	0	0	1	0	1	1	N	0	0	0	0	0
204	1	0	0	rojizo	2	40000	150	80	67	138	0	0	no se observan gérmenes	0			0			0	NEGATIVO	0	1	0	0	1	0	1	1	N	0	0	0	0	0
205	0	0	0	incoloro	0	50	13	80	63	45	0	0	no se observan gérmenes	0			0			0	NEGATIVO	0	1	0	0	1	0	1	1	N	0	0	0	0	0
206	0	0	0	amarillo	1	950	480	90	112	301	0	0	no se observan gérmenes	0			0			0	NEGATIVO	0	1	0	0	1	0	1	1	N	0	0	0	0	0
207	1	0	0	incoloro	0	50	2		50	36	0	0	no se observan gérmenes	0			0			0	NEGATIVO	0	1	0	0	1	0	1	1	N	0	0	0	0	0
208	0	0	0	incoloro	0	100	13	80	79	22	0	0	no se observan gérmenes	0			0			0	NEGATIVO	0	1	0	0	1	0	1	1	N	0	0	0	0	0
209	1	0	0	lig.amarillo	1	250	30	37	66	762	0	0	se observan levaduras encapsuladas	1	0		0			0	NEGATIVO	0	1	0	0	1	0	1	1	N	0	0	0	0	0
210	0	0	0	incoloro	0	2	1		66	25	0	0	no se observan gérmenes	0			0			0	NEGATIVO	0	1	0	0	1	0	1	1	N	0	0	0	0	0
211	1	0	0	transparente	0	120	8		55	83	0	0	no se observan gérmenes	0			0			0	NEGATIVO	0	1	0	0	1	0	1	1	N	0	0	0	0	0
212	1	0	0	rojizo	2	19000	10	90	133	126	0	0	no se observan gérmenes	0			0			0	NEGATIVO	0	1	0	0	1	0	1	1	N	0	0	0	0	0
213	0	0	0	incoloro	0	150	675	80	27	197	0	0	no se observan gérmenes	0			0			0	NEGATIVO	0	1	0	0	1	0	1	1	N	1	1	1	1	1
214	0	0	0	incoloro	0	4	2		57	78	0	0	no se observan gérmenes	0			0			0	NEGATIVO	0	1	0	0	1	0	1	1	N	0	0	0	0	0
215	0	0	0	incoloro	0	40	460	95	79	32	0	0	no se observan gérmenes	0	0		0			0	NEGATIVO	0	1	0	0	1	0	1	1	N	0	0	0	0	0
216	0	0	0	rojizo	2	19000	4		49	50	0	0	no se observan gérmenes	0			0			0	NEGATIVO	0	1	0	0	1	0	1	1	N	0	0	0	0	0
217		0	0	rojizo	2	115	70	10	75	651.8	0	0	no se observan gérmenes	0			0			0	NEGATIVO	0	1	0	0	1	0	1	1	N	0	0	0	0	0
218	1	0	0	incoloro	0	100	83	90	66	84	0	0	no se observan gérmenes	0			0			0	NEGATIVO	0	1	0	0	1	0	1	1	N	0	0	0	0	0
219	1	0	0	incoloro	0	100	53	70	13	341	0	0	no se observan gérmenes	0			0			0	NEGATIVO	0	1	0	0	1	0	1	1	N	1	1	1	1	1
220	1	0	0	incoloro	0	0	0		73	32	0	0	no se observan gérmenes	0	0		0			0	NEGATIVO	0	1	0	0	1	0	1	1	N	0	0	0	0	0
221	0	0	0	incoloro	0	100	7		48	20	0	0	no se observan gérmenes	(L.C.R.)	0		0			0	NEGATIVO	0	1	0	0	1	0	1	1	N	0	0	0	0	0
222	0	0	0	incoloro	0	2	153	95	58	29	0	0	no se observan gérmenes	0			0			0	NEGATIVO	0	1	0	0	1	0	1	1	N	0	0	0	0	0
223	0	0	0	incoloro	0	50	5		70	19	0	0	no se observan gérmenes	0	0		0			0	NEGATIVO	0	1	0	0	1	0	1	1	N	0	0	0	0	0
224	0	0	0	xantocrómico	1	350	253	80	41	59	0	0	no se observan gérmenes	0			0			0	NEGATIVO	0	1	0	0	1	0	1	1	N	0	0	0	0	0
225		0	0	incoloro	0	0	1		64	21	0	0	no se observan gérmenes	0			0			0	NEGATIVO	0	1	0	0	1	0	1	1	N	0	0	0	0	0
226	0	0	0	transparente	0	2	1		83	32.2	0	0	no se observan gérmenes	0			0			0	NEGATIVO	0	1	0	0	1	0	1	1	N	0	0	0	0	0
227	1	0	0	incolóro	0	1	1		53	46	0	0	no se observan gérmenes	0	0		0			0	NEGATIVO	0	1	0	0	1	0	1	1	N	0	0	0	0	0
228	1	0	0	incoloro	0	100	238	80	43	119	0	0	no se observan gérmenes	0			0			0	NEGATIVO	0	1	0	0	1	0	1	1	N	0	0	0	0	1
229		0	0	incoloro	0	50	3		52	58	0	0	no se observan gérmenes	0	0		0			0	NEGATIVO	0	1	0	0	1	0	1	1	N	0	0	0	0	0
230		0	0	incoloro	0	150	105	80	25	88	0	0	no se observan gérmenes	0	0		0			0	NEGATIVO	0	1	0	0	1	0	1	1	N	1	1	0	0	0
231	0	0	0	incoloro	0	200	400	80	22	175	0	0	no se observan gérmenes	0			0			0	NEGATIVO	0	1	0	0	1	0	1	1	N	1	1	1	1	1
232	0	0	0	incoloro	0	2	3		73	31	0	0	no se observan gérmenes	0	0		0			0	NEGATIVO	0	1	0	0	1	0	1	1	N	0	0	0	0	0
233		0	0	incoloro	0	0	2		57	30	0	0	no se observan gérmenes	0	0		0			0	NEGATIVO	0	1	0	0	1	0	1	1	N	0	0	0	0	0
234	0	0	0	incoloro	0	29.7	227.7	90	50	176	0	0	no se observan gérmenes	0			0			0	NEGATIVO	0	1	0	0	1	0	1	1	N	0	0	0	0	0
235	1	0	0	transparente	0	50	1		51	86	0	0	no se observan gérmenes	0			0			0	NEGATIVO	0	1	0	0	1	0	1	1	N	0	0	0	0	0
236	1	0	0	incoloro	0	500	2		36	18	0	0	no se observan gérmenes	0			0			0	NEGATIVO	0	1	0	0	1	0	1	1	N	0	0	0	0	0
237	1	0	0	incoloro	0	1	3		76	149	0	0	no se observan gérmenes	0			0			0	NEGATIVO	0	1	0	0	1	0	1	1	N	0	0	0	0	0
238	0	0	0	incoloro	0	1	1		70	18	0	0	no se observan gérmenes	0			0			0	NEGATIVO	0	1	0	0	1	0	1	1	N	0	0	0	0	0
239	1	0	0	incoloro	0	2	1		54	32	0	0	no se observan gérmenes	0			0			0	NEGATIVO	0	1	0	0	1	0	1	1	N	0	0	0	0	0
240	0	0	0	incoloro	0	150	20	90	63	34	0	0	no se observan gérmenes	0	0		0			0	NEGATIVO	0	1	0	0	1	0	1	1	N	0	0	0	0	0
241		0	0	incoloro	0	1	1		57	68	0	0	no se observan gérmenes	0	0		0			0	NEGATIVO	0	1	0	0	1	0	1	1	N	0	0	0	0	0
242	1	0	0	incoloro	0	1	2		58	35	0	0	no se observan gérmenes	0			0			0	NEGATIVO	0	1	0	0	1	0	1	1	N	0	0	0	0	0
243	1	0	0	transparente	0	2	5	80	81	19	0	0	no se observan gérmenes	0	0		0			0	NEGATIVO	0	1	0	0	1	0	1	1	N	0	0	0	0	0
244	0	0	0	incoloro	0	50	35	95	63	34	0	0	no se observan gérmenes	0			0			0	NEGATIVO	0	1	0	0	1	0	1	1	N	0	0	0	0	0
245	0	0	0	amarillo	1	100	15	90	68	6600	0	0	no se observan gérmenes	0			0			0	NEGATIVO	0	1	0	0	1	0	1	1	N	0	0	0	0	0
246	1	0	0	incoloro	0	50	3		61	14	0	0	no se observan gérmenes	0	0		0			0	NEGATIVO	0	1	0	0	1	0	1	1	N	0	0	0	0	0
247	0	0	0	incoloro	0	300	20	70	47	42	0	0	no se observan gérmenes	0	0		0			0	NEGATIVO	0	1	0	0	1	0	1	1	N	0	0	0	0	0
248	1	0	0	incoloro	0	50	3		76	36	0	0	no se observan gérmenes	0	0		0			0	NEGATIVO	0	1	0	0	1	0	1	1	N	0	0	0	0	0
249	1	0	0	incoloro	0	1	1		45	147	0	0	no se observan gérmenes	0			0			0	NEGATIVO	0	1	0	0	1	0	1	1	N	0	0	0	0	0
250	1	0	0	incoloro	0	0	3		63	30	0	0	no se observan gérmenes	0			0			0	NEGATIVO	0	1	0	0	1	0	1	1	N	0	0	0	0	0
251	1	0	0	incoloro	0	108	0		88	42	0	0	no se observan gérmenes	0	0		0			0	NEGATIVO	0	1	0	0	1	0	1	1	N	0	0	0	0	0
252	0	0	0	incoloro	0	70	4		41	114	0	0	no se observan gérmenes	0			0			0	NEGATIVO	0	1	0	0	1	0	1	1	N	0	0	0	0	0
253	1	0	0	incoloro	0	58	1		57	41	0	0	no se observan gérmenes	0			0			0	NEGATIVO	0	1	0	0	1	0	1	1	N	0	0	0	0	0
254	0	0	0	incoloro	0	0	2		31	79	0	0	no se observan gérmenes	0			0			0	NEGATIVO	0	1	0	0	1	0	1	1	N	0	0	0	0	0
255	1	0	0	incoloro	0	2124	9	80	54	20	0	0	no se observan gérmenes	0			0			0	NEGATIVO	0	1	0	0	1	0	1	1	N	0	0	0	0	0
256	1	0	0	incoloro	0	550	65	90	93	52	0	0	no se observan gérmenes	0			0			0	NEGATIVO	0	1	0	0	1	0	1	1	N	0	0	0	0	0
257	0	0	0	amarillo	1	198	20	30	56	48	0	0	no se observan gérmenes	0	0		0			0	NEGATIVO	0	1	0	0	1	0	1	1	N	0	0	0	0	0
258	1	0	0	incoloro	0	1	2		51	34	0	0	no se observan gérmenes	0	0		0			0	NEGATIVO	0	1	0	0	1	0	1	1	N	0	0	0	0	0
259	0	0	0	incoloro	0	0	0		72	45	0	0	no se observan gérmenes	0	0		0			0	NEGATIVO	0	1	0	0	1	0	1	1	N	0	0	0	0	0
260		0	0	sanguinolento	2	105	380	65	65	125	0	0	no se observan gérmenes	0	0		0			0	NEGATIVO	0	1	0	0	1	0	1	1	N	0	0	0	0	0
261		0	0	incoloro	0	100	145	70	85	219	0	0	no se observan gérmenes	0	0		0			0	NEGATIVO	0	1	0	0	1	0	1	1	N	0	0	0	0	0
262		0	0	incoloro	0	2	1		47	79	0	0	no se observan gérmenes	0	0		0			0	NEGATIVO	0	1	0	0	1	0	1	1	N	0	0	0	0	0
263	1	0	0	transparente	0	3	6		58	86	0	0	no se observan gérmenes	0			0			0	NEGATIVO	0	1	0	0	1	0	1	1	N	0	0	0	0	0
264	1	0	0	xantocrómico	1	800	17	85	82	105	0	0	no se observan gérmenes	0			0			0	NEGATIVO	0	1	0	0	1	0	1	1	N	0	0	0	0	0
265	1	0	0	transparente	0	65	1		54	53	0	0	no se observan gérmenes	0			0			0	NEGATIVO	0	1	0	0	1	0	1	1	N	0	0	0	0	0
266	0	0	0	amarillo	1	2	7		4	872.7	0	0	no se observan gérmenes	0			0			0	NEGATIVO	0	1	0	0	1	0	1	1	N	1	1	1	1	1
267	0	0	0	incoloro	0	1	2		59	24.6	0	0	no se observan gérmenes	0			0			0	NEGATIVO	0	1	0	0	1	0	1	1	N	0	0	0	0	0
268	0	0	0	incoloro	0	2	1		94	17.1	0	0	no se observan gérmenes	0			0			0	NEGATIVO	0	1	0	0	1	0	1	1	N	0	0	0	0	0
269	1	0	0	incoloro	0	0	2		70	48	0	0	no se observan gérmenes	0	0		0			0	NEGATIVO	0	1	0	0	1	0	1	1	N	0	0	0	0	0
270	1	0	0	incoloro	0	1	1		69	37.9	0	0	no se observan gérmenes	0			0			0	NEGATIVO	0	1	0	0	1	0	1	1	N	0	0	0	0	0
271	0	0	0	transparente	0	2	0		87	30.7	0	0	no se observan gérmenes	0			0			0	NEGATIVO	0	1	0	0	1	0	1	1	N	0	0	0	0	0
272		0	0	incoloro	0	200	10	80	61	57	0	0	no se observan gérmenes	0	0		0			0	NEGATIVO	0	1	0	0	1	0	1	1	N	0	0	0	0	0
273	1	0	0	incoloro	0	50	1		75	78	0	0	no se observan gérmenes	0			0			0	NEGATIVO	0	1	0	0	1	0	1	1	N	0	0	0	0	0
274		0	0	incoloro	0	50	20	80	34	66.8	0	0	no se observan gérmenes	0	0		0			0	NEGATIVO	0	1	0	0	1	0	1	1	N	1	1	0	0	0
275		0	0	amarillo	1	2750	55	95	69	354.1	0	0	no se observan gérmenes	0	0		0			0	NEGATIVO	0	1	0	0	1	0	1	1	N	0	0	0	0	0
276		0	0	incoloro	0	3	1		65	26.3	0	0	no se observan gérmenes	0	0		0			0	NEGATIVO	0	1	0	0	1	0	1	1	N	0	0	0	0	0
277	0	0	0	incoloro	0	150	160	30	34	146.5	0	0	no se observan gérmenes	0	0		0			0	NEGATIVO	0	1	0	0	1	0	1	1	N	1	1	1	1	1
278		0	0	incoloro	0	1850	1		48	29	0	0	no se observan gérmenes	0	0		0			0	NEGATIVO	0	1	0	0	1	0	1	1	N	0	0	0	0	0
279		0	0	amarillo	1	3	1		128	143	0	0	no se observan gérmenes	0	0		0			0	NEGATIVO	0	1	0	0	1	0	1	1	N	0	0	0	0	0
280		0	0	incoloro	0	150	395	85	52	89	0	0	no se observan gérmenes	0	0		0			0	NEGATIVO	0	1	0	0	1	0	1	1	N	0	0	0	0	0
281	1	0	0	incoloro	0	0	0		81	27.6	0	0	no se observan gérmenes	0	0		0			0	NEGATIVO	0	1	0	0	1	0	1	1	N	0	0	0	0	0
282		0	0	incoloro	0	2	2		68	71.1	0	0	no se observan gérmenes	0	0		0			0	NEGATIVO	0	1	0	0	1	0	1	1	N	0	0	0	0	0
283		0	0	incoloro	0	1	0		87	39.5	0	0	no se observan gérmenes	0	0		0			0	NEGATIVO	0	1	0	0	1	0	1	1	N	0	0	0	0	0
284	1	0	0	transparente	0	2	8		60	75.9	0	0	no se observan gérmenes	0			0			0	NEGATIVO	0	1	0	0	1	0	1	1	N	0	0	0	0	0
285	1	0	0	transparente	0	1	2		85	36	0	0	no se observan gérmenes	0			0			0	NEGATIVO	0	1	0	0	1	0	1	1	N	0	0	0	0	0
286		0	0	incoloro	0	0	0		57	105.7	0	0	no se observan gérmenes	0	0		0			0	NEGATIVO	0	1	0	0	1	0	1	1	N	0	0	0	0	0
287		0	0	incoloro	0	3	0		42	37.7	0	0	no se observan gérmenes	0	0		0			0	NEGATIVO	0	1	0	0	1	0	1	1	N	0	0	0	0	0
288		0	0	incoloro	0	0	5		44	78.4	0	0	no se observan gérmenes	0	0		0			0	NEGATIVO	0	1	0	0	1	0	1	1	N	0	0	0	0	0
289	0	0	0	transparente	0	288	14	80	64	54.4	0	0	no se observan gérmenes	0			0			0	NEGATIVO	0	1	0	0	1	0	1	1	N	0	0	0	0	0
290	1	0	0	transparente	0	2	0		155	38.1	0	0	no se observan gérmenes	0			0			0	NEGATIVO	0	1	0	0	1	0	1	1	N	0	0	0	0	0
291		0	0	incoloro	0	300	123	80	53	65.4	0	0	no se observan gérmenes	0	0		0			0	NEGATIVO	0	1	0	0	1	0	1	1	N	0	0	0	0	0
292	0	0	0	transparente	0	120	2		67	23.5	0	0	no se observan gérmenes	0			0			0	NEGATIVO	0	1	0	0	1	0	1	1	N	0	0	0	0	0
293	0	0	0	transparente	0	0	0		56	34.2	0	0	no se observan gérmenes	0			0			0	NEGATIVO	0	1	0	0	1	0	1	1	N	0	0	0	0	0
294	0	0	0	transparente	0	0	2		53	18.9	0	0	no se observan gérmenes.	0			0			0	NEGATIVO	0	1	0	0	1	0	1	1	N	0	0	0	0	0
295		0	0	rojizo	2	1000	0		64	198	0	0	no se observan gérmenes	0	0		0			0	NEGATIVO	0	1	0	0	1	0	1	1	N	0	0	0	0	0
296	1	0	0	incoloro	0	2	1		113	26.8	0	0	no se observan gérmenes	0	0		0			0	NEGATIVO	0	1	0	0	1	0	1	1	N	0	0	0	0	0
297		0	0	rojizo	2	12000	250	90	55	91.6	0	0	no se observan gérmenes	0	0		0			0	NEGATIVO	0	1	0	0	1	0	1	1	N	0	0	0	0	0
298		0	0	transparente	0	5	2		79	54.4	0	0	no se observan gérmenes	0	0		0			0	NEGATIVO	0	1	0	0	1	0	1	1	N	0	0	0	0	0
299		0	0	incoloro	0	1	1		89	38	0	0	no se observan gérmenes	0	0		0			0	NEGATIVO	0	1	0	0	1	0	1	1	N	0	0	0	0	0
300		0	0	incoloro	0	50	150	90	57	70.7	0	0	no se observan gérmenes	0	0		0			0	NEGATIVO	0	1	0	0	1	0	1	1	N	0	0	0	0	0
301	1	0	0	transparente	0	36	477	80	36	72.6	0	0	no se observan gérmenes	0	0		0			0	NEGATIVO	0	1	0	0	1	0	1	1	N	1	1	0	0	0
302	0	0	0	incoloro	0	0	1		61	19.3	0	0	no se observan gérmenes	0			0			0	NEGATIVO	0	1	0	0	1	0	1	1	N	0	0	0	0	0
303		0	0	incoloro	0	0	0		68	19.3	0	0	no se observan gérmenes	0	0		0			0	NEGATIVO	0	1	0	0	1	0	1	1	N	0	0	0	0	0
304		0	0	incoloro	0	1	0		87	25.4	0	0	no se observan gérmenes	0			0			0	NEGATIVO	0	1	0	0	1	0	1	1	N	0	0	0	0	0
305		0	0	incoloro	0	2	750	35	21	151.7	0	0	no se observan gérmenes	0	0		0			0	NEGATIVO	0	1	0	0	1	0	1	1	N	1	1	1	1	1
306	0	0	0	incoloro	0	1	22	90	33	111.8	0	0	no se observan gérmenes	0	0		0			0	NEGATIVO	0	1	0	0	1	0	1	1	N	1	1	0	0	1
307	1	0	0	amarillo pálido	1	700	1		66	652	0	0	no se observan gérmenes	0			0			0	NEGATIVO	0	1	0	0	1	0	1	1	N	0	0	0	0	0
308	1	0	0	incoloro	0	450	0		64	41	0	0	no se observan gérmenes	0			0			0	NEGATIVO	0	1	0	0	1	0	1	1	N	0	0	0	0	0
309	1	0	0	incoloro	0	1	1		62	58.9	0	0	no se observan gérmenes	0	0		0			0	NEGATIVO	0	1	0	0	1	0	1	1	N	0	0	0	0	0
310	1	0	0	incoloro	0	0	0		59	22.9	0	0	no se observan gérmenes	0			0			0	NEGATIVO	0	1	0	0	1	0	1	1	N	0	0	0	0	0
311	1	0	0	transparente	0	2	4		30	67.4	0	0	no se observan gérmenes.	0			0			0	NEGATIVO	0	1	0	0	1	0	1	1	N	0	0	0	0	0
312	1	0	0	incoloro	0	270	0		60	30.2	0	0	no se observan gérmenes	0	0		0			0	NEGATIVO	0	1	0	0	1	0	1	1	N	0	0	0	0	0
313	1	0	0	incoloro	0	1	2		64	36.8	0	0	no se observan gérmenes	0			0			0	NEGATIVO	0	1	0	0	1	0	1	1	N	0	0	0	0	0
314	0	0	0	rojizo	2	17000	5		78	177.9	0	0	no se observan gérmenes	0	0		0			0	NEGATIVO	0	1	0	0	1	0	1	1	N	0	0	0	0	0
315	0	0	0	transparente	0	0	1		48	31.1	0	0	no se observan gérmenes	0			0			0	NEGATIVO	0	1	0	0	1	0	1	1	N	0	0	0	0	0
316	0	0	0	incoloro	0	0	0		84	34.4	0	0	no se observan gérmenes	0			0			0	NEGATIVO	0	1	0	0	1	0	1	1	N	0	0	0	0	0
317	0	0	0	incoloro	0	1	2		55	24.8	0	0	no se observan gérmenes	0			0			0	NEGATIVO	0	1	0	0	1	0	1	1	N	0	0	0	0	0
318	0	0	0	incoloro	0	2	1		70	20	0	0	no se observan gérmenes	0			0			0	NEGATIVO	0	1	0	0	1	0	1	1	N	0	0	0	0	0
319		0	0	incoloro	0	1	1		102	25	0	0	no se observan gérmenes	0	0		0			0	NEGATIVO	0	1	0	0	1	0	1	1	N	0	0	0	0	0
320		0	0	incoloro	0	0	1		100	30.8	0	0	no se observan gérmenes	0	0		0			0	NEGATIVO	0	1	0	0	1	0	1	1	N	0	0	0	0	0
321	1	0	0	incoloro	0	3	2		43	45.8	0	0	negativo	0			0			0	NEGATIVO	0	1	0	0	1	0	1	1	N	0	0	0	0	0
322	0	0	0	incoloro	0	1	2		83	19.6	0	0	no se observan gérmenes	0	0		0			0	NEGATIVO	0	1	0	0	1	0	1	1	N	0	0	0	0	0
323	1	0	0	incoloro	0	2	117.5	80	50	218.4	0	0	no se observan gérmenes	0			0			0	NEGATIVO	0	1	0	0	1	0	1	1	N	0	0	0	0	0
324		0	0	incoloro	0	1	1		64	37.3	0	0	no se observan gérmenes	0			0			0	NEGATIVO	0	1	0	0	1	0	1	1	N	0	0	0	0	0
325	1	0	0	incoloro	0	2	1		108	46.4	0	0	no se observan gérmenes	0			0			0	NEGATIVO	0	1	0	0	1	0	1	1	N	0	0	0	0	0
326		0	0	lig.amarillo	1	0	0		86	968.1	0	0	no se observan gérmenes	0	0		0			0	NEGATIVO	0	1	0	0	1	0	1	1	N	0	0	0	0	0
327		0	0	transparente	0	4	1	0	68	25.6	0	0	no se observan gérmenes	0			0			0	NEGATIVO	0	1	0	0	1	0	1	1	N	0	0	0	0	0
328	1	0	0	incoloro	0	50	25	60	29	125	0	0	no se observan gérmenes	0	0		0			0	NEGATIVO	0	1	0	0	1	0	1	1	N	1	1	1	1	1
329	1	0	0	incoloro	0	0	0		84	23.9	0	0	no se observan gérmenes	0			0			0	NEGATIVO	0	1	0	0	1	0	1	1	N	0	0	0	0	0
330	1	0	0	incoloro	0	2	3		77	98	0	0	no se observan gérmenes	0	0		0			0	NEGATIVO	0	1	0	0	1	0	1	1	N	0	0	0	0	0
331	1	0	0	inocoloro	0	810	2		100	54.5	0	0	no se observan gérmenes	0			0			0	NEGATIVO	0	1	0	0	1	0	1	1	N	0	0	0	0	0
332	1	0	0	incoloro	0	2	1		63	58.6	0	0	no se observan gérmenes	0			0			0	NEGATIVO	0	1	0	0	1	0	1	1	N	0	0	0	0	0
333	0	0	0	incoloro	0	1	2		42	31	0	0	no se observan gérmenes	0	0		0			0	NEGATIVO	0	1	0	0	1	0	1	1	N	0	0	0	0	0
334	1	0	0	incoloro	0	4	8		69	78.9	0	0	no se observan gérmenes	0			0			0	NEGATIVO	0	1	0	0	1	0	1	1	N	0	0	0	0	0
335	0	0	0	incoloro	0	2	1		43	48.7	0	0	no se observan gérmenes	0			0			0	NEGATIVO	0	1	0	0	1	0	1	1	N	0	0	0	0	0
336	0	0	0	rojizo	2	700	3		55	28	0	0	no se observan gérmenes	0			0			0	NEGATIVO	0	1	0	0	1	0	1	1	N	0	0	0	0	0
337	1	0	0	transparente	0	59	1		56	30.5	0	0	no se observan gérmenes.	0			0			0	NEGATIVO	0	1	0	0	1	0	1	1	N	0	0	0	0	0
338	1	0	0	incoloro	0	500	2100	95	7	366.6	0	0	no se observan gérmenes	0			0			0	NEGATIVO	0	1	0	0	1	0	1	1	N	1	1	1	1	1
339	1	0	0	amarillo	1	3500	145	35	5	596.8	0	0	no se observan gérmenes	0			0			0	NEGATIVO	0	1	0	0	1	0	1	1	N	1	1	1	1	1
340	0	0	0	rojizo	2	916	1	0	76	13.8	0	0	no se observan gérmenes	0			0			0	NEGATIVO	0	1	0	0	1	0	1	1	N	0	0	0	0	0
341	1	0	0	transparente	0	250	542	90	46	48.3	0	0	no se observan gérmenes	0	0		0			0	NEGATIVO	0	1	0	0	1	0	1	1	N	0	0	0	0	0
342	1	0	0	incoloro	0	1	1		60	38.9	0	0	no se observan gérmenes	0			0			0	NEGATIVO	0	1	0	0	1	0	1	1	N	0	0	0	0	0
343	0	0	0	incoloro	0	1	1		63	36.3	0	0	no se observan gérmenes	0			0			0	NEGATIVO	0	1	0	0	1	0	1	1	N	0	0	0	0	0
344	0	0	0	incoloro	0	1	1	0	60	46.1	0	0	no se observan gérmenes	0			0			0	NEGATIVO	0	1	0	0	1	0	1	1	N	0	0	0	0	0
345	1	0	0	incoloro	0	2	1		73	23.7	0	0	no se observan gérmenes	0	0		0			0	NEGATIVO	0	1	0	0	1	0	1	1	N	0	0	0	0	0
346	1	0	0	incoloro	0	1	247	80	45	58.3	0	0	no se observan gérmenes	0			0			0	NEGATIVO	0	1	0	0	1	0	1	1	N	0	0	0	0	0
347	1	0	0	incoloro	0	10600	1		65	61.9	0	0	no se observan gérmenes	0			0			0	NEGATIVO	0	1	0	0	1	0	1	1	N	0	0	0	0	0
348	1	0	0	incoloro	0	50	150	85	53	33.5	0	0	no se observan gérmenes	0	0		0			0	NEGATIVO	0	1	0	0	1	0	1	1	N	0	0	0	0	0
349	0	0	0	incoloro	0	2	1		51	17	0	0	no se observan gérmenes	0	0		0			0	NEGATIVO	0	1	0	0	1	0	1	1	N	0	0	0	0	0
350		0	0	incoloro	0	2	1		77	64.4	0	0	no se observan gérmenes	0	0		0			0	NEGATIVO	0	1	0	0	1	0	1	1	N	0	0	0	0	0
351	1	0	0	incoloro	0	6	58	65	63	193.5	0	0	no se observan gérmenes	0	0		0			0	NEGATIVO	0	1	0	0	1	0	1	1	N	0	0	0	0	0
352	1	0	0	incoloro	0	1	1		98	18.4	0	0	no se observan gérmenes	0			0			0	NEGATIVO	0	1	0	0	1	0	1	1	N	0	0	0	0	0
353	1	0	0	incoloro	0	1	4		57	31.5	0	0	no se observan gérmenes	0			0			0	NEGATIVO	0	1	0	0	1	0	1	1	N	0	0	0	0	0
354	0	0	0	transparente	0	10	1		85	49.9	0	0	no se observan gérmenes	0			0			0	NEGATIVO	0	1	0	0	1	0	1	1	N	0	0	0	0	0
355		0	0	incoloro	0	150	1		95	108.8	0	0	no se observan gérmenes	0	0		0			0	NEGATIVO	0	1	0	0	1	0	1	1	N	0	0	0	0	0
356	1	0	0	rojizo	2	2900	240	40	50	1378.5	0	0	no se observan gérmenes	0			0			0	NEGATIVO	0	1	0	0	1	0	1	1	N	0	0	0	0	0
357	0	0	0	amarillo pálido	1	99	0		49	392.1	0	0	no se observan gérmenes	0			0			0	NEGATIVO	0	1	0	0	1	0	1	1	N	0	0	0	0	0
358	1	0	0	incoloro	0	2	158	85	58	90.3	0	0	no se observan gérmenes	0			0			0	NEGATIVO	0	1	0	0	1	0	1	1	N	0	0	0	0	0
359	1	0	0	incoloro	0	1200	1		50	29	0	0	no se observan gérmenes	0	0		0			0	NEGATIVO	0	1	0	0	1	0	1	1	N	0	0	0	0	0
360	0	0	0	incoloro	0	0	0		48	21.6	0	0	no se observan gérmenes	0	0		0			0	NEGATIVO	0	1	0	0	1	0	1	1	N	0	0	0	0	0
361	0	0	0	incoloro	0	1	0		49	26.1	0	0	no se observan gérmenes	0	0		0			0	NEGATIVO	0	1	0	0	1	0	1	1	N	0	0	0	0	0
362	1	0	0	incoloro	0	1	2		39	118.9	0	0	no se observan gérmenes	0			0			0	NEGATIVO	0	1	0	0	1	0	1	1	N	0	0	0	0	0
363	1	0	0	incoloro	0	2322	162	90	52	98.7	0	0	no se observan gérmenes	0	0		0			0	NEGATIVO	0	1	0	0	1	0	1	1	N	0	0	0	0	0
364	1	0	0	incoloro	0	2	2		72	41	0	0	no se observan gérmenes	0			0			0	NEGATIVO	0	1	0	0	1	0	1	1	N	0	0	0	0	0
365	1	0	0	incoloro	0	1	2		57	42.1	0	0	no se observan gérmenes	0	0		0			0	NEGATIVO	0	1	0	0	1	0	1	1	N	0	0	0	0	0
366	1	0	0	incoloro	0	0	1		66	89.6	0	0	no se observan gérmenes	0			0			0	NEGATIVO	0	1	0	0	1	0	1	1	N	0	0	0	0	0
367	0	0	0	incoloro	0	1	0		80	14.8	0	0	no se observan gérmenes	0	0		0			0	NEGATIVO	0	1	0	0	1	0	1	1	N	0	0	0	0	0
368	0	0	0	incoloro	0	1	2		86	57	0	0	no se observan gérmenes	0			0			0	NEGATIVO	0	1	0	0	1	0	1	1	N	0	0	0	0	0
369	0	0	0	incoloro	0	3	1		58	45.1	0	0	no se observan gérmenes	0			0			0	NEGATIVO	0	1	0	0	1	0	1	1	N	0	0	0	0	0
370	1	0	0	incoloro	0	6000	100	80	29	224	0	0	no se observan gérmenes	0			0			0	NEGATIVO	0	1	0	0	1	0	1	1	N	1	1	1	1	1
371	0	0	0	incoloro	0	1	1		99	38.5	0	0	no se observan gérmenes	0			0			0	NEGATIVO	0	1	0	0	1	0	1	1	N	0	0	0	0	0
372	0	0	0	incoloro	0	2	3	0	50	27.9	0	0	no se observan gérmenes	0			0			0	NEGATIVO	0	1	0	0	1	0	1	1	N	0	0	0	0	0
373		0	0	incoloro	0	2	2		70	29	0	0	nose observangérmenes	0			0			0	NEGATIVO	0	1	0	0	1	0	1	1	N	0	0	0	0	0
374	1	0	0	transparente	0	1	1		62	81	0	0	no se observan gérmenes	0			0			0	NEGATIVO	0	1	0	0	1	0	1	1	N	0	0	0	0	0
375		0	0	incoloro	0	396	9		69	33.3	0	0	no se observan gérmenes	0	0		0			0	NEGATIVO	0	1	0	0	1	0	1	1	N	0	0	0	0	0
376		0	0	incoloro	0	3	1		96	31	0	0	no se observan gérmenes	0	0		0			0	NEGATIVO	0	1	0	0	1	0	1	1	N	0	0	0	0	0
377		0	0	rojizo	2	1350	2		93	52	0	0	no se observan gérmenes	0	0		0			0	NEGATIVO	0	1	0	0	1	0	1	1	N	0	0	0	0	0
378	1	0	0	rojizo	2	5544	2		95	65.1	0	0	no se observan gérmenes	0			0			0	NEGATIVO	0	1	0	0	1	0	1	1	N	0	0	0	0	0
379	1	0	0	incoloro	0	0	1		46	31	0	0	no se observan gérmenes	0	0		0			0	NEGATIVO	0	1	0	0	1	0	1	1	N	0	0	0	0	0
380	0	0	0	incoloro	0	1	85	15	34	156.2	0	0	no se observan gérmenes	0			0			0	NEGATIVO	0	1	0	0	1	0	1	1	N	1	1	1	1	1
381	1	0	0	rojizo	2	42000	3		141	1043	0	0	no se observan gérmenes	0			0			0	NEGATIVO	0	1	0	0	1	0	1	1	N	0	0	0	0	0
382		0	0	incoloro	0	1	1		63	69.8	0	0	no se observan gérmenes	0	0		0			0	NEGATIVO	0	1	0	0	1	0	1	1	N	0	0	0	0	0
383		0	0	incoloro	0	50	23	65	87	41.7	0	0	no se observan gérmenes	0	0		0			0	NEGATIVO	0	1	0	0	1	0	1	1	N	0	0	0	0	0
384	0	0	0	incoloro	0	270	160	85	47	59	0	0	no se observan gérmenes	0			0			0	NEGATIVO	0	1	0	0	1	0	1	1	N	0	0	0	0	0
385	1	0	0	incoloro	0	2	4		53	33	0	0	no se observan gérmenes	0			0			0	NEGATIVO	0	1	0	0	1	0	1	1	N	0	0	0	0	0
386	1	0	0	incoloro	0	2	1		53	94	0	0	no se observan gérmenes	0			0			0	NEGATIVO	0	1	0	0	1	0	1	1	N	0	0	0	0	0
387	1	0	0	incoloro	0	2	1		52	36	0	0	no se observan gérmenes	0	0		0			0	NEGATIVO	0	1	0	0	1	0	1	1	N	0	0	0	0	0
388		0	0	incoloro	0	108	2		60	16	0	0	no se observan gérmenes	0			0			0	NEGATIVO	0	1	0	0	1	0	1	1	N	0	0	0	0	0
389		0	0	incoloro	0	5	3		45	81	0	0	no se observan gérmenes	0	0		0			0	NEGATIVO	0	1	0	0	1	0	1	1	N	0	0	0	0	0
390	1	0	0	incoloro	0	2	1		111	41	0	0	no se observan gérmenes	0	0		0			0	NEGATIVO	0	1	0	0	1	0	1	1	N	0	0	0	0	0
391	0	0	0	incoloro	0	3	2		94	45	0	0	no se observan gérmenes	0	0		0			0	NEGATIVO	0	1	0	0	1	0	1	1	N	0	0	0	0	0
392	1	0	0	incoloro	0	250	15	95	69	37	0	0	no se observan gérmenes	0	0		0			0	NEGATIVO	0	1	0	0	1	0	1	1	N	0	0	0	0	0
393		0	0	rojizo	2	5500	65	90	64	57	0	0	no se observan gérmenes	0	0		0			0	NEGATIVO	0	1	0	0	1	0	1	1	N	0	0	0	0	0
394		0	0	incoloro	0	100	110	20	51	111	0	0	no se observan gérmenes	0	0		0			0	NEGATIVO	0	1	0	0	1	0	1	1	N	0	0	0	0	0
395		0	0	incoloro	0	200	163	70	46	63	0	0	no se observan gérmenes	0	0		0			0	NEGATIVO	0	1	0	0	1	0	1	1	N	0	0	0	0	0
396		0	0	Xantocrómico	1	1300	150	60	57	440	0	0	no se observan gérmenes	0	0		0			0	NEGATIVO	0	1	0	0	1	0	1	1	N	0	0	0	0	0
397		0	0	incoloro	0	1	3		45	24	0	0	no se observan gérmenes	0	0		0			0	NEGATIVO	0	1	0	0	1	0	1	1	N	0	0	0	0	0
398		0	0	incoloro	0	100	483	60	31	184	0	0	no se observan gérmenes	0	0		0			0	NEGATIVO	0	1	0	0	1	0	1	1	N	1	1	1	1	1
399		0	0	amarillo	1	900	60	70	122	229	0	0	no se observan gérmenes	0	0		0			0	NEGATIVO	0	1	0	0	1	0	1	1	N	0	0	0	0	0
400		0	0	incoloro	0	50	28	85	56	92	0	0	no se observan gérmenes	0	0		0			0	NEGATIVO	0	1	0	0	1	0	1	1	N	0	0	0	0	0
401		0	0	rojizo	2	15500	38	80	49	112	0	0	no se observan gérmenes	0	0		0			0	NEGATIVO	0	1	0	0	1	0	1	1	N	0	0	0	0	0
402		0	0	incoloro	0	150	100	32	110	65	0	0	no se observan gérmenes	0	0		0			0	NEGATIVO	0	1	0	0	1	0	1	1	N	0	0	0	0	0
403		0	0	incoloro	0	100	53	80	26	315	0	0	no se observan gérmenes	0	0		0			0	NEGATIVO	0	1	0	0	1	0	1	1	N	1	1	1	1	1
404		0	0	incoloro	0	100	430	90	48	136	0	0	no se observan gérmenes	0	0		0			0	NEGATIVO	0	1	0	0	1	0	1	1	N	0	0	0	0	0
405		0	0	incoloro	0	2450	10	40	43	37	0	0	no se observan gérmenes	0	0		0			0	NEGATIVO	0	1	0	0	1	0	1	1	N	0	0	0	0	0
406		0	0	incoloro	0	20	2		149	38	0	0	no se observan gérmenes	0	0		0			0	NEGATIVO	0	1	0	0	1	0	1	1	N	0	0	0	0	0
407		0	0	incoloro	0	0	2		161	46	0	0	no se observan gérmenes	0	0		0			0	NEGATIVO	0	1	0	0	1	0	1	1	N	0	0	0	0	0
408		0	0	incoloro	0	2	1		38	63	0	0	no se observan gérmenes	0	0		0			0	NEGATIVO	0	1	0	0	1	0	1	1	N	0	0	0	0	0
409		0	0	incoloro	0	1950	3		47	58	0	0	no se observan gérmenes	0	0		0			0	NEGATIVO	0	1	0	0	1	0	1	1	N	0	0	0	0	0
410	1	0	0	incoloro	0	0	1		50	34	0	0	no se observan gérmenes	0	0		0			0	NEGATIVO	0	1	0	0	1	0	1	1	N	0	0	0	0	0
411		0	0	lig.amarillo	1	1100	2		67	142	0	0	no se observan gérmenes	0	0		0			0	NEGATIVO	0	1	0	0	1	0	1	1	N	0	0	0	0	0
412		0	0	incoloro	0	0	45	73	29	60	0	0	no se observan gérmenes	0	0		0			0	NEGATIVO	0	1	0	0	1	0	1	1	N	1	1	0	0	0
413	1	0	0	amarillo	1	60	76	90	15	384	0	0	no se observan gérmenes	0			0			0	NEGATIVO	0	1	0	0	1	0	1	1	N	1	1	1	1	1
414		0	0	transparente	0	441	7		54	35	0	0	no se observan gérmenes	0	0		0			0	NEGATIVO	0	1	0	0	1	0	1	1	N	0	0	0	0	0
415		0	0	incoloro	0	2	18	90	45	79.6	0	0	no se observan gérmenes				0			0	NEGATIVO	0	1	0	0	1	0	1	1	N	0	0	0	0	0
416		0	0	incoloro	0	8	2		69	40	0	0	no se observan gérmenes	0			0			0	NEGATIVO	0	1	0	0	1	0	1	1	N	0	0	0	0	0
417	0	0	0	incoloro	0	100	40	90	57	57	0	0	no se observan gérmenes	0	0		0			0	NEGATIVO	0	1	0	0	1	0	1	1	N	0	0	0	0	0
418		0	0	amarillo	1	300	520	20	1	875	0	0	no se observan gérmenes	0	0		0	3	Neisseria meningitidis	4	Neisseria meningitidis	0	1	0	0	1	1	0	0	B	1	1	1	1	1
419	1	0	0	amarillo	1	430	1010	5	9	200	0	0	no se observan gérmenes	0		[Pseudomonas aeruginosa]	2			4	Pseudomonas aeruginosa	0	1	0	0	1	1	0	0	B	1	1	1	1	1
420		0	0	purulento	3	9800	270000	0	8	4400	0	1	bacilos Gram negativos abundantes	0		[Serratia marcescens]	2			4	Serratia marcescens	0	1	0	0	1	1	0	0	B	1	1	1	1	1
421		0	0	incoloro	0	0	0		38	177.9	0	0	no se observan gérmenes	0	0		0	3	sifilis	4	sifilis	0	1	0	0	1	1	0	0	B	0	0	0	0	0
422		0	0	incoloro	0	150	173	80	47	56	0	0	no se observan gérmenes	0	0		0	3	Sifilis	4	Sifilis	0	1	0	0	1	1	0	0	B	0	0	0	0	0
423	1	0	0	incoloro	0	250	20	80	74	90.8	0	0	no se observan gérmenes	0		[Streptococcus infantarius spp. coli] (*)	2			4	Streptococcus infantarius spp. Coli	0	1	0	0	1	1	0	0	B	0	0	0	0	0
424		0	0	Xantocrómico	1	6500	110	90	47	140	0	0	no se observan gérmenes	0	0	[Streptococcus mitis/oralis]	2			4	Streptococcus mitis/oralis	0	1	0	0	1	1	0	0	B	0	0	0	0	0
425		0	0	incoloro	0	0	17	30	1	307	0	1	diplococos Gram positivos en regular c	0	0	[Streptococcus pneumoniae]	2	3	Streptococcus pneumoniae	4	Streptococcus pneumoniae	0	1	0	0	1	1	0	0	B	1	1	1	1	1
426	1	0	0	amarillo	1	450	1025	15	5	607	0	1	diplococos Gram positivos en gran cant	0		[Streptococcus pneumoniae]	2			4	Streptococcus pneumoniae	0	1	0	0	1	1	0	0	B	1	1	1	1	1
427	1	0	0	amarillo	1	100	60	30	5	362	0	1	cocos Gram positivos en pares escasos	0		[Streptococcus pneumoniae]	2			4	Streptococcus pneumoniae	0	1	0	0	1	1	0	0	B	1	1	1	1	1
428		0	0	incoloro	0	100	153	53	1	272.5	0	1	cocos Gram positivos en pares regular	0	0	[Streptococcus pneumoniae]	2			4	Streptococcus pneumoniae	0	1	0	0	1	1	0	0	B	1	1	1	1	1
429		0	0	incoloro	0	250	188	48	2	630	0	0	no se observan gérmenes	0	0		0	3	Streptococcus pneumoniae	4	Streptococcus pneumoniae	0	1	0	0	1	1	0	0	B	1	1	1	1	1
430		0	0	incoloro	0	200	623	30	2	556	0	0	no se observan gérmenes	0	0	[Streptococcus pneumoniae]	2	3	Streptococcus pneumoniae	4	Streptococcus pneumoniae	0	1	0	0	1	1	0	0	B	1	1	1	1	1
431		0	0	incoloro	0	99	288	30	41	521	0	0	no se observan gérmenes	0	0		0	3	Streptococcus pneumoniae	4	Streptococcus pneumoniae	0	1	0	0	1	1	0	0	B	0	0	0	0	1
432		0	0	incoloro	0	450	345	80	14	526	0	0	no se observan gérmenes	0	0		0	3	Streptococcus pneumoniae	4	Streptococcus pneumoniae	0	1	0	0	1	1	0	0	B	1	1	1	1	1
433		0	0	rojizo	2	9500	138	20	42	92	0	1	diplococos Gram positivos escasos	0	0		0	3	Streptococcus pneumoniae	4	Streptococcus pneumoniae	0	1	0	0	1	1	0	0	B	0	0	0	0	0
434		0	0	incoloro	0	200	738	20	2	728	0	0	no se observan gérmenes	0	0		0	3	Streptococcus pneumoniae	4	Streptococcus pneumoniae	0	1	0	0	1	1	0	0	B	1	1	1	1	1
435	1	0	0	transparente	0	2	9	40	47	49.3	0	0	no se observan gérmenes	0				3	Streptococcus pneumoniae	4	Streptococcus pneumoniae	0	1	0	0	1	1	0	0	B	0	0	0	0	0
436		0	0	incoloro	0	2	1		70	20	0	0	no se observan gérmenes	0	0	[Streptococcus sanguinis]	2			4	Streptocossus sanguis	0	1	0	0	1	1	0	0	B	0	0	0	0	0
437	1	0	0	incoloro	0	1	80	98	34	200.7	0	0	no se observan gérmenes	0								0	1	0	0	1	0	1			1	1	1	1	1
438	0	1	0	ligero turbio	1	79	168	80	15	204	0	0		0			0			1	Mycobacterium tuberculosis	1	0	0	0	1	0	1	0	M	1	1	1	1	1
439	0	1	0	limpio	0	42	360	30	24	389	1	0		0			0			1	Mycobacterium tuberculosis	1	0	0	0	1	0	1	0	M	1	1	1	1	1
440	35	1	0	limpio	0	16	65	70	34	73	0	0		0			0			1	Mycobacterium tuberculosis	1	0	0	0	1	0	1	0	M	1	1	0	0	0
441		1	0	ligero turbio	1	55	490	80	5	277	0	0		0			0			1	Mycobacterium tuberculosis	1	0	0	0	1	0	1	0	M	1	1	1	1	1
442	1	1	0	ligero turbio	1	950	3		15	242	0	0		0			0			1	Mycobacterium tuberculosis	1	0	0	0	1	0	1	0	M	0	0	0	0	0
443	0	1	0	ligero turbio	1	8	230	90	13	235	0	0	0	0			0			1	Mycobacterium tuberculosis	1	0	0	0	1	0	1	0	M	1	1	1	1	1
444	0	1	0	limpio	0	1	39	90	71	227	0	0	0	0			0			1	Mycobacterium tuberculosis	1	0	0	0	1	0	1	0	M	0	0	0	0	0
445	0	1	0	limpio	0	2	8		33	156.4	0	0	0	0			0			1	Mycobacterium tuberculosis	1	0	0	0	1	0	1	0	M	1	1	1	1	1
446	1	1	0	ligero turbio	1	96	385	40	13	109.4	0	0	0	0			0			1	Mycobacterium tuberculosis	1	0	0	0	1	0	1	0	M	1	1	0	0	1
447	1	1	0	limpio	0	99	891	10	64	339.3	0	0	0	0			0			1	Mycobacterium tuberculosis	1	0	0	0	1	0	1	0	M	0	0	0	0	0
448	0	1	1	ligero turbio	1	119	842	20	6	246.6	0	0	0	0			0			1	Mycobacterium tuberculosis	1	0	0	0	1	0	1	0	M	1	1	1	1	1
449	1	1	0	limpio	0	27	18	90	12	132.5	0	0	0	0			0			1	Mycobacterium tuberculosis	1	0	0	0	1	0	1	0	M	1	1	1	1	1
450	0	1	0	limpio	0	220	275	70	23	252	0	0	0	0			0			1	Mycobacterium tuberculosis	1	0	0	0	1	0	1	0	M	1	1	1	1	1
